# Supplementary material for: Prebiotic-Empowered Probiotics with Gastrointestinal Stress Resistance for Enhanced Oral Therapy of Immunosuppression
Source: Foods. 2026 Apr 29;15(9):1540. doi: 10.3390/foods15091540 (PMC13164192; doi:10.3390/foods15091540)
Supplement: Supplementary file 1 [file foods-15-01540-s001.zip]

Archive with 1 entries (1 files):
- foods-4216534-supplementary.pdf
